# Supplementary material for: Revealing Volatile Odor Compounds in Watermelon Juice to Enhance Fructose Sweetness Perception: Sensory Evaluation and Molecular Docking Techniques
Source: Foods. 2025 Mar 18;14(6):1034. doi: 10.3390/foods14061034 (PMC11942085; doi:10.3390/foods14061034)
Supplement: Supplementary file 1 [file foods-14-01034-s001.zip]

Archive with 1 entries (1 files):
- foods-3522077-supplementary.pdf
